# Supplementary material for: Carbonized Polydopamine-Based Nanocomposites: The Effect of Transition Metals on the Oxygen Electrocatalytic Activity
Source: Nanomaterials (Basel). 2023 May 5;13(9):1549. doi: 10.3390/nano13091549 (PMC10180844; doi:10.3390/nano13091549)
Supplement: Supplementary file 1 [file nanomaterials-13-01549-s001.zip]

Archive with 1 entries (1 files):
- nanomaterials-2348857-supplementary.pdf
